# Supplementary material for: Template-Free Wet-Spinning of Multifunctional Sodium Alginate Hollow Hydrogels
Source: Gels. 2026 Mar 10;12(3):224. doi: 10.3390/gels12030224 (PMC13026051; doi:10.3390/gels12030224)
Supplement: Supplementary file 1 [file gels-12-00224-s001.zip]

Archive with 1 entries (1 files):
- gels-4166665-supplementary.pdf
